# Supplementary material for: Active RB causes visible changes in nuclear organization
Source: J Cell Biol. 2022 Jan 12;221(3):e202102144. doi: 10.1083/jcb.202102144 (PMC8759594; doi:10.1083/jcb.202102144)
Supplement: Table S1 — shows the results of GO analysis of transcripts positively correlating with dispersion. [file JCB_202102144_TableS1.xlsx]

## Sheet: Biological_process
geneSet	description	link	size	overlap	expect	enrichmentRatio	pValue	FDR	overlapId	userId
GO:0016192	vesicle-mediated transport	http://amigo.geneontology.org/amigo/term/GO:0016192	1942	273	152.666	1.78822	0	0	25;30;81;87;160;161;162;208;226;272;327;353;375;377;378;388;392;410;535;537;598;613;811;823;832;975;977;1173;1201;1265;1294;1314;1453;1460;1471;1476;1509;1601;1609;1639;1650;1727;1742;1774;1861;1893;1938;2040;2316;2548;2588;2621;2624;2717;2760;2771;2801;2821;2868;2896;2992;3064;3162;3163;3303;3636;3689;3875;3916;3996;4017;4125;4240;4478;4641;4758;5054;5211;5269;5293;5298;5476;5547;5604;5605;5660;…	EHD1;WIPI1;MVP;SRC;GGA1;RAB11FIP5;COPG1;WDR81;GRK4;CAPN1;CSTB;EXOC3;VPS33B;VPS18;NCSTN;MVB12B;CYB5R1;TOLLIP;HMOX1;VPS52;ERGIC1;EXOC7;EPN1;TOM1;INPPL1;PIK3CD;SCYL1;DCTN1;RHOB;KIF1C;CYFIP1;LAMP1;CBARP;KLC2;DGAT1;PI4KB;BAIAP2;HIP1R;SEC24C;HYOU1;PTPN1;DYNLL1;TSC2;GAS6;DLG4;SCAMP2;AP1B1;MFGE8;UNC119;GAA;PPP6R1;STX4;BCL2L1;YKT6;VAT1;SDF4;BCR;MICAL1;ACAA1;ZFYVE27;PSMD2;GM2A;ALDOA;OSBPL5;QSOX1;VCP;LMBR1L…
GO:0006914	autophagy	http://amigo.geneontology.org/amigo/term/GO:0006914	473	97	37.1837	2.60867	0	0	25;526;529;535;823;826;1201;1263;1981;2081;2629;2801;3064;3162;5287;5476;5566;5660;5768;6714;6737;6794;6829;7157;7249;7345;7415;7416;7942;8396;8655;8878;8897;8992;9114;9146;9531;9538;9776;9842;9895;9927;10013;10193;10273;10483;10542;10670;11040;11140;11152;11345;22863;22933;23130;23192;23241;23265;23339;25851;26073;26086;26100;26276;26353;29100;29978;51160;51606;53349;53373;53917;54472;55062;5520…	WIPI1;SRC;WDR81;IFT20;CAPN1;CAPNS1;TFEB;VPS33B;VPS18;SIRT2;RNF41;TOLLIP;HMOX1;PLK3;SUPT5H;SESN2;ATG2A;EXOC7;STK11;ATG4B;BAG3;PHF23;CDC37;RRAGA;HSPB8;TMEM208;VDAC1;ATP6V0D1;DYNLL1;TSC2;PLEKHM1;UCHL1;QSOX1;VCP;SQSTM1;GABARAPL2;ZFYVE1;USP30;MAP1S;GPSM1;MFN2;NSFL1C;ATP6V1B2;PACS2;HGS;ATP6V0A1;TICAM1;ATG9A;GOLGA2;PIP4K2B;CLN3;ERN1;PIK3C2B;PSAP;AMBRA1;VIPAS39;RNF185;TRIM8;UBQLN4;ATG13;ATP6V1E1;TRIM21;R…
GO:0061919	process utilizing autophagic mechanism	http://amigo.geneontology.org/amigo/term/GO:0061919	473	97	37.1837	2.60867	0	0	25;526;529;535;823;826;1201;1263;1981;2081;2629;2801;3064;3162;5287;5476;5566;5660;5768;6714;6737;6794;6829;7157;7249;7345;7415;7416;7942;8396;8655;8878;8897;8992;9114;9146;9531;9538;9776;9842;9895;9927;10013;10193;10273;10483;10542;10670;11040;11140;11152;11345;22863;22933;23130;23192;23241;23265;23339;25851;26073;26086;26100;26276;26353;29100;29978;51160;51606;53349;53373;53917;54472;55062;5520…	WIPI1;SRC;WDR81;IFT20;CAPN1;CAPNS1;TFEB;VPS33B;VPS18;SIRT2;RNF41;TOLLIP;HMOX1;PLK3;SUPT5H;SESN2;ATG2A;EXOC7;STK11;ATG4B;BAG3;PHF23;CDC37;RRAGA;HSPB8;TMEM208;VDAC1;ATP6V0D1;DYNLL1;TSC2;PLEKHM1;UCHL1;QSOX1;VCP;SQSTM1;GABARAPL2;ZFYVE1;USP30;MAP1S;GPSM1;MFN2;NSFL1C;ATP6V1B2;PACS2;HGS;ATP6V0A1;TICAM1;ATG9A;GOLGA2;PIP4K2B;CLN3;ERN1;PIK3C2B;PSAP;AMBRA1;VIPAS39;RNF185;TRIM8;UBQLN4;ATG13;ATP6V1E1;TRIM21;R…
GO:0016236	macroautophagy	http://amigo.geneontology.org/amigo/term/GO:0016236	286	70	22.4832	3.11344	0	0	526;529;535;823;826;1201;2081;2629;3064;3162;5287;5566;5768;6714;6829;7249;7345;7415;7416;8396;8655;8878;8897;8992;9114;9146;9531;9538;9776;9927;10013;10193;10483;10542;10670;11040;11140;11152;11345;22863;23130;23192;23241;23265;25851;26073;26086;26100;26276;26353;29978;51160;51606;53349;55062;55626;55968;56893;57602;60412;63894;79065;79142;79837;81876;83667;84749;90410;112936;124997	WIPI1;SRC;WDR81;IFT20;CAPN1;CAPNS1;VPS33B;RNF41;HMOX1;SUPT5H;SESN2;ATG2A;EXOC7;ATG4B;BAG3;PHF23;CDC37;RRAGA;HSPB8;VDAC1;ATP6V0D1;DYNLL1;TSC2;UCHL1;QSOX1;VCP;SQSTM1;GABARAPL2;ZFYVE1;USP30;GPSM1;MFN2;NSFL1C;ATP6V1B2;PACS2;HGS;ATP6V0A1;ATG9A;PIP4K2B;CLN3;ERN1;PIK3C2B;AMBRA1;VIPAS39;UBQLN4;ATG13;ATP6V1E1;RAB1B;WIPI2;USP36;LAMTOR5;PIM2;VPS28;TECPR1;ATP6V1H;WDR45;MTMR3;PIP4K2C;HDAC6;PRKACA;ATG14;SEC23B…
GO:0034613	cellular protein localization	http://amigo.geneontology.org/amigo/term/GO:0034613	1815	237	142.682	1.66104	3.33067e-16	6.05582e-13	30;51;160;161;162;208;375;377;378;388;550;581;598;602;613;637;682;811;975;1173;1263;1314;1384;1399;1453;1601;1627;1742;1856;1857;1861;1939;1969;2040;2064;2316;2621;2622;2664;2852;3098;3155;3675;3689;3875;3916;3976;4092;4478;4641;4771;4924;4926;4947;5190;5310;5371;5373;5476;5566;5583;5770;5824;5878;5976;6135;6138;6152;6164;6170;6207;6396;6714;6774;6794;6810;6811;6830;6836;7040;7127;7157;7203;7249;…	EHD1;EVI5L;NF2;WIPI1;SRC;ACOT8;GGA1;PEX16;RAB11FIP5;COPG1;IFT20;KLHL21;OAZ2;EXOC3;VPS18;TLN2;IPO13;TOLLIP;PLK3;SESN2;PMPCA;BCL3;STK11;MIEF1;ACOX3;TAOK2;BAG3;CDC37;TOM1;RRAGA;RHOB;BSG;TBC1D13;AGRN;LAMP1;SEC61B;OBSL1;CRAT;ZDHHC9;BBC3;SYMPK;AJUBA;SEC24C;PTPN1;ZDHHC1;TSC2;PEX6;GAS6;DLG4;AP1B1;AKAP8L;DMAP1;MAU2;STX4;BCL2L1;BCR;MAVS;ACAA1;ZFYVE27;ZPR1;VCP;PRKCH;SQSTM1;UBC;UNC93B1;TAX1BP3;AP2M1;ALKBH5;R…
GO:0070727	cellular macromolecule localization	http://amigo.geneontology.org/amigo/term/GO:0070727	1825	237	143.468	1.65194	6.66134e-16	1.0093e-12	30;51;160;161;162;208;375;377;378;388;550;581;598;602;613;637;682;811;975;1173;1263;1314;1384;1399;1453;1601;1627;1742;1856;1857;1861;1939;1969;2040;2064;2316;2621;2622;2664;2852;3098;3155;3675;3689;3875;3916;3976;4092;4478;4641;4771;4924;4926;4947;5190;5310;5371;5373;5476;5566;5583;5770;5824;5878;5976;6135;6138;6152;6164;6170;6207;6396;6714;6774;6794;6810;6811;6830;6836;7040;7127;7157;7203;7249;…	EHD1;EVI5L;NF2;WIPI1;SRC;ACOT8;GGA1;PEX16;RAB11FIP5;COPG1;IFT20;KLHL21;OAZ2;EXOC3;VPS18;TLN2;IPO13;TOLLIP;PLK3;SESN2;PMPCA;BCL3;STK11;MIEF1;ACOX3;TAOK2;BAG3;CDC37;TOM1;RRAGA;RHOB;BSG;TBC1D13;AGRN;LAMP1;SEC61B;OBSL1;CRAT;ZDHHC9;BBC3;SYMPK;AJUBA;SEC24C;PTPN1;ZDHHC1;TSC2;PEX6;GAS6;DLG4;AP1B1;AKAP8L;DMAP1;MAU2;STX4;BCL2L1;BCR;MAVS;ACAA1;ZFYVE27;ZPR1;VCP;PRKCH;SQSTM1;UBC;UNC93B1;TAX1BP3;AP2M1;ALKBH5;R…
GO:0009894	regulation of catabolic process	http://amigo.geneontology.org/amigo/term/GO:0009894	875	134	68.786	1.94807	2.30926e-14	2.99907e-11	25;208;526;529;535;581;823;826;975;1263;1453;1471;1601;1642;1676;1981;2081;2185;2316;2629;2668;2801;3064;3162;3297;3300;3303;4092;4478;4947;5045;5310;5371;5476;5566;5660;5708;5709;5721;5768;5770;5970;5976;6135;6737;6774;6794;6811;6829;6832;7076;7249;7316;7345;7415;7416;7832;7917;7942;8078;8396;8531;8897;8992;9114;9146;9261;9513;9531;9704;9776;9817;9827;9927;10013;10140;10193;10197;10273;10425;105…	GGA1;IFT20;CAPN1;OAZ2;CAPNS1;TFEB;SIRT2;RNF41;DFFA;HMOX1;PLK3;SUPT5H;SESN2;TRIM39;DDA1;BTG2;EXOC7;STK11;ATG4B;BAG3;PHF23;CDC37;RRAGA;HSPB8;SIRT6;VDAC1;ATP6V0D1;PTPN1;TSC2;PNPLA2;RELA;UCHL1;PSMD2;QSOX1;VCP;CST3;MAPKAPK2;DDB1;UBC;GABARAPL2;ALKBH5;PML;GDNF;USP30;CD81;RGP1;FXR2;GPSM1;MFN2;CSNK1D;RHBDF1;USP19;ATP6V1B2;PSME3;TRIM32;HGS;ATP6V0A1;TICAM1;SNX33;GOLGA2;PIP4K2B;MSN;ERN1;PSMD3;PSAP;AMBRA1;BAG…
GO:0046907	intracellular transport	http://amigo.geneontology.org/amigo/term/GO:0046907	1803	227	141.738	1.60154	9.12603e-14	1.03706e-10	20;30;51;81;160;161;162;208;375;377;378;388;392;550;602;613;637;811;832;1173;1201;1263;1294;1314;1384;1453;1601;1639;1861;1939;2040;2064;2316;2621;2624;2664;2801;3064;3155;3162;3689;3916;4478;4641;4924;4926;4947;5190;5293;5310;5371;5373;5476;5566;5604;5605;5770;5824;5878;5976;6135;6138;6152;6164;6170;6207;6293;6396;6687;6714;6774;6810;6811;6830;6836;6890;7040;7157;7249;7316;7345;7415;8189;8310;83…	EHD1;EVI5L;WIPI1;SRC;ACOT8;GGA1;PEX16;COPG1;WDR81;IFT20;OAZ2;VPS33B;VPS18;IPO13;MVB12B;HMOX1;PLK3;PMPCA;VPS52;ERGIC1;BCL3;MIEF1;ACOX3;TAOK2;BAG3;CDC37;TOM1;PIK3CD;DCTN1;RHOB;TBC1D13;KIF1C;LAMP1;SEC61B;CRAT;ZDHHC9;SYMPK;SEC24C;HYOU1;PTPN1;ZDHHC1;DYNLL1;TSC2;PEX6;GAS6;AP1B1;AKAP8L;DMAP1;PPP6R1;STX4;YKT6;BCR;MAVS;ACAA1;UCHL1;ZPR1;VCP;SQSTM1;UBC;UNC93B1;COG1;UBAP1;AP2M1;ALKBH5;ERGIC3;RAB11FIP3;AGAP3;…
GO:0009057	macromolecule catabolic process	http://amigo.geneontology.org/amigo/term/GO:0009057	1338	180	105.184	1.71129	1.62981e-13	1.64629e-10	160;161;267;550;581;823;975;997;1173;1201;1263;1453;1471;1509;1601;1642;1676;1774;1861;1981;2055;2081;2185;2316;2548;2588;2629;2668;2817;3073;3297;3300;3303;3425;4092;4478;4947;5045;5310;5371;5476;5516;5518;5566;5641;5686;5689;5692;5694;5708;5709;5721;5770;5970;5976;6050;6135;6138;6152;6164;6170;6207;6385;6396;6448;6468;6499;6548;6811;6832;7040;7076;7126;7316;7345;7415;7466;7832;7917;8078;8237;83…	RNF123;GGA1;CUL7;WDR81;GPC1;CAPN1;OAZ2;SIRT2;MVB12B;RNF41;DFFA;TOLLIP;PLK3;TRIM39;DDA1;BTG2;ATG4B;BAG3;CTIF;AGRN;TNFAIP1;SEC61B;HELZ2;CDC34;SND1;PTPN1;GAA;MAEA;RELA;UCHL1;ZPR1;PSMD2;VCP;CST3;MAPKAPK2;SQSTM1;DDB1;TNKS1BP1;UBC;GABARAPL2;SIDT2;UBAP1;AP2M1;ALKBH5;SGSH;AGAP3;USP2;RBCK1;CLN8;USP20;FBXW4;PML;GDNF;TRPC4AP;PPP2R1A;USP30;KCTD2;SLC9A1;CD81;FBXO31;RGP1;FXR2;SDC4;SKIV2L;MTA1;CSNK1D;RNF187;RHB…
GO:0016241	regulation of macroautophagy	http://amigo.geneontology.org/amigo/term/GO:0016241	160	43	12.578	3.41866	3.84026e-13	3.49118e-10	526;529;535;823;826;2081;2629;3064;3162;5566;5768;6829;7249;7345;8396;8897;8992;9114;9531;9776;9927;10013;10193;10542;10670;11040;11140;23265;26073;26086;26353;29978;51606;56893;57602;60412;79142;79837;81876;83667;84749;90410;112936	IFT20;CAPN1;CAPNS1;RNF41;HMOX1;SUPT5H;SESN2;EXOC7;BAG3;PHF23;CDC37;RRAGA;HSPB8;ATP6V0D1;TSC2;UCHL1;QSOX1;USP30;GPSM1;MFN2;ATP6V1B2;ATP6V0A1;PIP4K2B;ERN1;UBQLN4;ATG13;ATP6V1E1;RAB1B;USP36;LAMTOR5;PIM2;ATP6V1H;MTMR3;PIP4K2C;HDAC6;PRKACA;GBA;ATP6V0E1;HTT;EXOC4;POLDIP2;VPS26B;UBQLN2

## Sheet: KEGG_pathway
geneSet	description	link	size	overlap	expect	enrichmentRatio	pValue	FDR	overlapId	userId
hsa04142	Lysosome	http://www.kegg.jp/kegg-bin/show_pathway?hsa04142+10239+1201+1509+162+20+23659+2548+2588+26088+2629+2717+2760+3073+3425+3916+3988+410+4125+4758+51172+51606+53+535+537+5476+5641+5660+6448+6609+8907+8943+9114	123	32	10.7758	2.96961	1.0828e-08	3.52992e-06	10239;1201;1509;162;20;23659;2548;2588;26088;2629;2717;2760;3073;3425;3916;3988;410;4125;4758;51172;51606;53;535;537;5476;5641;5660;6448;6609;8907;8943;9114	GGA1;SMPD1;PLA2G15;LAMP1;ATP6V0D1;AP1B1;GAA;GM2A;SGSH;ABCA2;AP3D1;NEU1;ACP2;GALNS;ARSA;ATP6V0A1;ATP6AP1;CLN3;MAN2B1;PSAP;CTSD;ATP6V1H;CTSA;LIPA;HEXA;AP3S2;IDUA;GBA;AP1M1;NAGPA;LGMN;GLA
hsa04141	Protein processing in endoplasmic reticulum	http://www.kegg.jp/kegg-bin/show_pathway?hsa04141+10273+10277+10483+10525+10952+11253+1388+1603+1650+2081+22872+267+29927+29978+3300+3303+3337+5034+54788+5589+55968+5609+56893+581+6396+7415+7466+7841+80331+811+823+84447+8720+91445+9632	165	35	14.4554	2.42125	5.54123e-07	9.03221e-05	10273;10277;10483;10525;10952;11253;1388;1603;1650;2081;22872;267;29927;29978;3300;3303;3337;5034;54788;5589;55968;5609;56893;581;6396;7415;7466;7841;80331;811;823;84447;8720;91445;9632	CAPN1;ATF6B;SEC61B;SEC24C;HYOU1;VCP;MOGS;NSFL1C;MAN1B1;MAP2K7;ERN1;SEC31A;SEC13;RNF185;WFS1;UBQLN4;MBTPS1;BAX;SYVN1;SEC61A1;DNAJB12;DNAJB2;DNAJB1;UBE4B;DNAJC5;SEC23B;HSPA1A;DDOST;CALR;AMFR;PRKCSH;P4HB;STUB1;UBQLN2;DAD1
hsa01100	Metabolic pathways	http://www.kegg.jp/kegg-bin/show_pathway?hsa01100+10005+10195+10423+10975+11128+11145+1119+112483+11253+112817+11282+11285+113026+124454+126792+1352+137964+157506+1603+1609+1635+1650+171568+1718+1798+191+197258+211+2131+2132+2137+223+226+23396+23646+2539+2548+2588+25885+2590+2592+2629+2678+271+2717+272+27349+2821+2992+29920+29926+29956+2997+30+3028+3030+3032+3033+3073+3098+3155+3162+3163+3340+339…	1305	160	114.329	1.39947	1.30433e-06	0.000141737	10005;10195;10423;10975;11128;11145;1119;112483;11253;112817;11282;11285;113026;124454;126792;1352;137964;157506;1603;1609;1635;1650;171568;1718;1798;191;197258;211;2131;2132;2137;223;226;23396;23646;2539;2548;2588;25885;2590;2592;2629;2678;271;2717;272;27349;2821;2992;29920;29926;29956;2997;30;3028;3030;3032;3033;3073;3098;3155;3162;3163;3340;339983;340485;3425;353;3636;37;3712;4191;4351;4524;45…	IVD;FUK;CDIPT;ALDH9A1;ACOT8;SMPD1;TM7SF2;OGDH;MECR;GYS1;PLD3;HMOX1;PLA2G16;MDH2;PCCB;H6PD;ACOX3;INPPL1;PIK3CD;NADSYN1;PTDSS2;MPI;DGAT1;PI4KB;TST;ACO2;ALG12;PLCD3;ATP6V0D1;PNPLA2;GAA;XYLT2;POLR3D;PIGQ;ACAA1;MCAT;CHPF2;ALDOA;G6PD;NDUFV3;MCCC2;SAT2;SGSH;EXT2;AMPD2;ALAS1;TK2;POMGNT1;GALNT2;GALT;POLR2E;ALG2;ALDH18A1;MOGS;B4GALT7;HMOX2;FKRP;ACADVL;HMGCL;ALG3;ATP6V1B2;MAN1B1;ACP2;NDST1;GALNS;ATP6V0A1;AT…
hsa04140	Autophagy	http://www.kegg.jp/kegg-bin/show_pathway?hsa04140+10670+11345+1509+208+2081+22863+23130+23192+26100+3916+5293+53349+55062+5516+55626+5566+5604+5605+598+6199+6794+7249+79065+84335+8837+8897+9776	128	27	11.2139	2.40773	1.22725e-05	0.00100021	10670;11345;1509;208;2081;22863;23130;23192;26100;3916;5293;53349;55062;5516;55626;5566;5604;5605;598;6199;6794;7249;79065;84335;8837;8897;9776	WIPI1;ATG2A;STK11;ATG4B;PIK3CD;RRAGA;LAMP1;TSC2;BCL2L1;GABARAPL2;ZFYVE1;MAP2K2;AKT1S1;MAP2K1;ATG9A;ERN1;AMBRA1;PPP2CB;ATG13;WIPI2;AKT2;CTSD;MTMR3;PRKACA;ATG14;CFLAR;RPS6KB2
hsa00511	Other glycan degradation	http://www.kegg.jp/kegg-bin/show_pathway?hsa00511+10825+23324+2629+3073+4125+4758+57704+64772	18	8	1.57695	5.07309	6.5705e-05	0.00428396	10825;23324;2629;3073;4125;4758;57704;64772	NEU1;MAN2B1;MAN2B2;GBA2;HEXA;GBA;ENGASE;NEU3
hsa04137	Mitophagy	http://www.kegg.jp/kegg-bin/show_pathway?hsa04137+10370+11345+1460+23786+55626+5970+598+6714+7030+7157+79065+7942+79735+84749+8878+9927	65	16	5.69454	2.80971	0.000109581	0.00595392	10370;11345;1460;23786;55626;5970;598;6714;7030;7157;79065;7942;79735;84749;8878;9927	SRC;TFEB;BCL2L1;RELA;SQSTM1;GABARAPL2;USP30;MFN2;CITED2;BCL2L13;ATG9A;AMBRA1;TFE3;TP53;TBC1D17;CSNK2B
hsa04144	Endocytosis	http://www.kegg.jp/kegg-bin/show_pathway?hsa04144+10193+10552+10938+112936+116985+116988+1173+118813+160+1601+161+23327+23396+23550+26056+26119+2868+28964+29924+30845+3303+375+377+51160+5371+55738+5878+6455+64744+6714+832+8729+89853+9146+9230+9265+9266+9727+9798	244	39	21.3764	1.82444	0.000145952	0.00657825	10193;10552;10938;112936;116985;116988;1173;118813;160;1601;161;23327;23396;23550;26056;26119;2868;28964;29924;30845;3303;375;377;51160;5371;55738;5878;6455;64744;6714;832;8729;89853;9146;9230;9265;9266;9727;9798	EHD1;SRC;RAB11FIP5;GRK4;MVB12B;RNF41;EPN1;ZFYVE27;AP2M1;RAB11FIP3;AGAP3;PML;ARFGAP1;ARAP1;RAB11B;HGS;EHD3;AP2A1;CAPZB;CYTH3;ARPC1A;SMAP2;AP2A2;VPS28;PIP5K1C;DAB2;GBF1;HSPA1A;NEDD4L;LDLRAP1;PSD4;ARF3;SH3GL1;RAB5C;ARF1;GIT1;IST1;VPS26B;CYTH2
hsa00532	Glycosaminoglycan biosynthesis	http://www.kegg.jp/kegg-bin/show_pathway?hsa00532+11285+126792+51363+54480+56548+64132+79586+9469	20	8	1.75217	4.56578	0.00016143	0.00657825	11285;126792;51363;54480;56548;64132;79586;9469	CHST15;XYLT2;CHPF2;B4GALT7;B3GALT6;CHPF;CHST3;CHST7
hsa05110	Vibrio cholerae infection	http://www.kegg.jp/kegg-bin/show_pathway?hsa05110+10945+10952+2778+29927+375+51606+526+529+535+537+5566+8992+9114	50	13	4.38042	2.96776	0.000267208	0.00967888	10945;10952;2778;29927;375;51606;526;529;535;537;5566;8992;9114	SEC61B;ATP6V0D1;ATP6V1B2;ATP6V0A1;ATP6AP1;KDELR1;ATP6V1E1;GNAS;ATP6V1H;SEC61A1;PRKACA;ATP6V0E1;ARF1
hsa04115	p53 signaling pathway	http://www.kegg.jp/kegg-bin/show_pathway?hsa04115+1026+1643+27113+3486+5054+51246+55240+581+595+598+637+7157+7249+83667+8795+9538	72	16	6.3078	2.53654	0.000389895	0.0127106	1026;1643;27113;3486;5054;51246;55240;581;595;598;637;7157;7249;83667;8795;9538	TNFRSF10B;SESN2;BBC3;TSC2;BCL2L1;BID;SHISA5;CDKN1A;TP53;IGFBP3;BAX;DDB2;SERPINE1;EI24;STEAP3;CCND1
