# Supplementary material for: Active RB causes visible changes in nuclear organization
Source: J Cell Biol. 2022 Jan 12;221(3):e202102144. doi: 10.1083/jcb.202102144 (PMC8759594; doi:10.1083/jcb.202102144)
Supplement: Table S2 — lists genes positively correlating (r > 0.6) with chromatin dispersion and RB binding status. [file JCB_202102144_TableS2.xlsx]

## Sheet: Sheet1
User ID	Gene Symbol	Gene Name	Entrez Gene ID	RB bound gene
ABL1	ABL1	ABL proto-oncogene 1, non-receptor tyrosine kinase	25	YES
AMBRA1	AMBRA1	autophagy and beclin 1 regulator 1	55626	YES
ATG13	ATG13	autophagy related 13	9776	YES
ATG14	ATG14	autophagy related 14	22863	YES
ATG2A	ATG2A	autophagy related 2A	23130	YES
ATG4B	ATG4B	autophagy related 4B cysteine peptidase	23192	YES
ATG9A	ATG9A	autophagy related 9A	79065	NO
ATP6V0A1	ATP6V0A1	ATPase H+ transporting V0 subunit a1	535	YES
ATP6V0D1	ATP6V0D1	ATPase H+ transporting V0 subunit d1	9114	YES
ATP6V0E1	ATP6V0E1	ATPase H+ transporting V0 subunit e1	8992	YES
ATP6V1B2	ATP6V1B2	ATPase H+ transporting V1 subunit B2	526	YES
ATP6V1E1	ATP6V1E1	ATPase H+ transporting V1 subunit E1	529	NO
ATP6V1H	ATP6V1H	ATPase H+ transporting V1 subunit H	51606	YES
BAG3	BAG3	BCL2 associated athanogene 3	9531	YES
CAPN1	CAPN1	calpain 1	823	NO
CAPNS1	CAPNS1	calpain small subunit 1	826	YES
CDC37	CDC37	cell division cycle 37	11140	YES
CLN3	CLN3	CLN3, battenin	1201	NO
CTSA	CTSA	cathepsin A	5476	YES
DYNLL1	DYNLL1	dynein light chain LC8-type 1	8655	YES
EI24	EI24	EI24, autophagy associated transmembrane protein	9538	YES
EIF4G1	EIF4G1	eukaryotic translation initiation factor 4 gamma 1	1981	NO
ERN1	ERN1	endoplasmic reticulum to nucleus signaling 1	2081	YES
EXOC4	EXOC4	exocyst complex component 4	60412	YES
EXOC7	EXOC7	exocyst complex component 7	23265	YES
GABARAPL2	GABARAPL2	GABA type A receptor associated protein like 2	11345	YES
GBA	GBA	glucosylceramidase beta	2629	YES
GOLGA2	GOLGA2	golgin A2	2801	YES
GPSM1	GPSM1	G protein signaling modulator 1	26086	NO
HDAC6	HDAC6	histone deacetylase 6	10013	YES
HGS	HGS	hepatocyte growth factor-regulated tyrosine kinase substrate	9146	YES
HMOX1	HMOX1	heme oxygenase 1	3162	YES
HSPB8	HSPB8	heat shock protein family B (small) member 8	26353	YES
HTT	HTT	huntingtin	3064	YES
IFT20	IFT20	intraflagellar transport 20	90410	NO
KAT8	KAT8	lysine acetyltransferase 8	84148	YES
LAMTOR5	LAMTOR5	late endosomal/lysosomal adaptor, MAPK and MTOR activator 5	10542	YES
MAP1S	MAP1S	microtubule associated protein 1S	55201	YES
MFN2	MFN2	mitofusin 2	9927	YES
MTMR3	MTMR3	myotubularin related protein 3	8897	YES
NSFL1C	NSFL1C	NSFL1 cofactor	55968	YES
PACS2	PACS2	phosphofurin acidic cluster sorting protein 2	23241	YES
PHF23	PHF23	PHD finger protein 23	79142	YES
PIK3C2B	PIK3C2B	phosphatidylinositol-4-phosphate 3-kinase catalytic subunit type 2 beta	5287	YES
PIM2	PIM2	Pim-2 proto-oncogene, serine/threonine kinase	11040	YES
PIP4K2B	PIP4K2B	phosphatidylinositol-5-phosphate 4-kinase type 2 beta	8396	YES
PIP4K2C	PIP4K2C	phosphatidylinositol-5-phosphate 4-kinase type 2 gamma	79837	YES
PLEKHM1	PLEKHM1	pleckstrin homology and RUN domain containing M1	9842	NO
PLK3	PLK3	polo like kinase 3	1263	YES
POLDIP2	POLDIP2	DNA polymerase delta interacting protein 2	26073	NO
PRKACA	PRKACA	protein kinase cAMP-activated catalytic subunit alpha	5566	YES
PSAP	PSAP	prosaposin	5660	YES
QSOX1	QSOX1	quiescin sulfhydryl oxidase 1	5768	YES
RAB1B	RAB1B	RAB1B, member RAS oncogene family	81876	NO
RAB24	RAB24	RAB24, member RAS oncogene family	53917	NO
RNF185	RNF185	ring finger protein 185	91445	YES
RNF41	RNF41	ring finger protein 41	10193	YES
RRAGA	RRAGA	Ras related GTP binding A	10670	YES
SEC23B	SEC23B	Sec23 homolog B, coat complex II component	10483	YES
SESN2	SESN2	sestrin 2	83667	YES
SIRT2	SIRT2	sirtuin 2	22933	NO
SQSTM1	SQSTM1	sequestosome 1	8878	YES
SRC	SRC	SRC proto-oncogene, non-receptor tyrosine kinase	6714	YES
STK11	STK11	serine/threonine kinase 11	6794	YES
STUB1	STUB1	STIP1 homology and U-box containing protein 1	10273	YES
SUPT5H	SUPT5H	SPT5 homolog, DSIF elongation factor subunit	6829	YES
TBC1D17	TBC1D17	TBC1 domain family member 17	79735	NO
TECPR1	TECPR1	tectonin beta-propeller repeat containing 1	25851	YES
TECPR2	TECPR2	tectonin beta-propeller repeat containing 2	9895	NO
TFEB	TFEB	transcription factor EB	7942	YES
TICAM1	TICAM1	toll like receptor adaptor molecule 1	148022	YES
TMEM208	TMEM208	transmembrane protein 208	29100	YES
TOLLIP	TOLLIP	toll interacting protein	54472	NO
TP53	TP53	tumor protein p53	7157	YES
TPCN1	TPCN1	two pore segment channel 1	53373	YES
TRIM21	TRIM21	tripartite motif containing 21	6737	NO
TRIM5	TRIM5	tripartite motif containing 5	85363	YES
TRIM8	TRIM8	tripartite motif containing 8	81603	YES
TSC2	TSC2	TSC complex subunit 2	7249	YES
UBQLN2	UBQLN2	ubiquilin 2	29978	YES
UBQLN4	UBQLN4	ubiquilin 4	56893	NO
UCHL1	UCHL1	ubiquitin C-terminal hydrolase L1	7345	YES
USP30	USP30	ubiquitin specific peptidase 30	84749	YES
USP36	USP36	ubiquitin specific peptidase 36	57602	YES
VCP	VCP	valosin containing protein	7415	YES
VDAC1	VDAC1	voltage dependent anion channel 1	7416	YES
VIPAS39	VIPAS39	VPS33B interacting protein, apical-basolateral polarity regulator, spe-39 homolog	63894	NO
VPS18	VPS18	VPS18, CORVET/HOPS core subunit	57617	YES
VPS26B	VPS26B	VPS26, retromer complex component B	112936	YES
VPS28	VPS28	VPS28, ESCRT-I subunit	51160	NO
VPS33B	VPS33B	VPS33B, late endosome and lysosome associated	26276	YES
VPS39	VPS39	VPS39, HOPS complex subunit	23339	YES
WDR45	WDR45	WD repeat domain 45	11152	YES
WDR81	WDR81	WD repeat domain 81	124997	YES
WIPI1	WIPI1	WD repeat domain, phosphoinositide interacting 1	55062	YES
WIPI2	WIPI2	WD repeat domain, phosphoinositide interacting 2	26100	YES
ZFYVE1	ZFYVE1	zinc finger FYVE-type containing 1	53349	YES
